# Supplementary material for: Synthesis and Biological Evaluation of Novel 1,2,4-Triazole Derivatives Containing Amino Acid Fragments
Source: Molecules. 2025 Apr 10;30(8):1692. doi: 10.3390/molecules30081692 (PMC12029508; doi:10.3390/molecules30081692)
Supplement: Supplementary file 1 [file molecules-30-01692-s001.zip]

Archive with 1 entries (1 files):
- Supporting Information-R1.pdf
